# Supplementary material for: CT and MRI Imaging of Theranostic Bimodal Fe3O4@Au NanoParticles in Tumor Bearing Mice
Source: Int J Mol Sci. 2022 Dec 21;24(1):70. doi: 10.3390/ijms24010070 (PMC9820463; doi:10.3390/ijms24010070)
Supplement: Supplementary file 1 [file ijms-24-00070-s001.zip]

Archive with 1 entries (1 files):
- ijms-2086694-supplementary.pdf
